# Supplementary material for: RNA Catabolites Contribute to the Nitrogen Pool and Support Growth Recovery of Wheat
Source: Front Plant Sci. 2018 Nov 2;9:1539. doi: 10.3389/fpls.2018.01539 (PMC6230992; doi:10.3389/fpls.2018.01539)
Supplement: Supplementary file 1 [file Data_Sheet_1.xlsx]

## Sheet: Summary (2)
Supplementary Table 5. The concentration of purine and pyrmidine metabolites in bread wheat genotypes Mace and RAC875 in response to 5 days of growth under +N (1 mM N) or -N (0 mM N) conditions. Data is not transformed
				Concentration nmoles.mg DW-1
Tissue	Genotype	Treatment		Allantoate	Succinic acid	Adenine	Adenosine	Hypoxanthine	Allantoin	Cytosine	2-'Deoxycytidine	3-'Deoxyyuridine	2-'Deoxyguanosine	Xanthine	Guanine	Cytidine	Uridine	Urate	Glyoxylate	GMP	Citrate	Total purine nucleotides and derivative	Total pyrimidine nucleotides and derivative	Total nucleotides and derivative
YFEL	Mace	+N	Average	24.2192	11.2442	1448.43	4.0087	4.26785	4.47475	0.0950119	0.0872609	0.0547795	3.63978	4.75343	15.6419	3.69385	1887.66	7.16564	7.96109	0.117884	19.4381	1524.68	1891.59	3416.27
			SEM	9.88746	4.59041	591.32	1.63655	1.74234	3.16412	0.0387885	0.0356241	0.0223636	1.48594	1.94058	6.38579	1.50801	770.635	2.92536	3.2501	0.0481261	7.93556
			n	6	6	6	6	6	2	6	6	6	6	6	6	6	6	6	6	6	6
YFEL	Mace	-N	Average	21.6287	16.7995	1400.61	2.65921	4.61645	3.87629	0.272339	0.346433	0.415851	2.42806	2.59053	7.11667	3.43838	4911.12	7.71026	12.1456	0.0882983	6.18673	1465.47	4915.59	6381.06
			SEM	8.82989	6.85835	571.796	1.08562	1.88466	3.87629	0.111182	0.141431	0.169771	0.99125	1.05758	2.90537	1.40371	2004.95	3.1477	4.95842	0.0360476	2.52572
			n	6	6	6	6	6	1	6	6	6	6	6	6	6	6	6	6	6	6
YFEL	RAC875	+N	Average	45.7755	10.9656	2016.24	5.97214	5.94225	8.94733	0.345547	0.424983	0.480986	5.88563	7.21024	15.7314	7.19174	2164.41	7.47426	7.50317	0.124699	19.54	2126.81	2172.85	4299.66
			SEM	18.6878	4.4767	823.128	2.43812	2.42592	5.16574	0.141069	0.173498	0.196362	2.4028	2.94357	6.42233	2.93602	883.615	3.05135	3.06316	0.0509083	7.97716
			n	6	6	6	6	6	3	6	6	6	6	6	6	6	6	6	6	6	6
YFEL	RAC875	-N	Average	4.17527	19.7987	1453.82	4.77975	5.27616	6.18607	0.545216	0.821545	0.844945	4.39369	5.12761	8.51923	5.54582	4870.66	8.30694	14.5573	0.0951174	6.38533	1515.24	4878.42	6393.66
			SEM	1.86724	8.08277	593.521	1.95132	2.15398	4.37421	0.222584	0.335395	0.344947	1.79372	2.09334	3.47796	2.26407	1988.44	3.39129	5.943	0.0388315	2.6068
			n	5	6	6	6	6	2	6	6	6	6	6	6	6	6	6	6	6	6
Oldest leaf	Mace	+N	Average	7.2318	17.5324	3294.61	2.99806	5.58925	ND	0.0447401	0.0668647	0.159593	2.56395	3.3895	15.8981	1.47024	1420.21	2.58554	11.2896	ND	6.3808	3346.16	1421.95	4768.11
			SEM	2.95237	7.15757	1345.02	1.22395	2.2818	ND	0.0182651	0.0272974	0.0651536	1.04673	1.38376	6.49036	0.600223	579.798	1.05554	4.60895	ND	2.60495
			n	6	6	6	6	6	ND	6	6	6	6	6	6	6	6	6	6	ND	6
Oldest leaf	Mace	-N	Average	22.9064	39.1323	3183.24	7.43634	9.97699	ND	0.230048	0.308124	0.558579	5.78936	6.68044	20.0204	3.61848	8472.66	6.47202	26.5718	ND	3.22409	3289.1	8477.37	11766.5
			SEM	9.35151	15.9757	1299.55	3.03587	4.07309	ND	0.0939167	0.125791	0.228039	2.3635	2.72728	8.1733	1.47724	3458.95	2.64219	10.8479	ND	1.31623
			n	6	6	6	6	6	ND	6	6	6	6	6	6	6	6	6	6	ND	6
Oldest leaf	RAC875	+N	Average	7.71287	18.28	4175.42	10.6141	7.85888	ND	2.31313	2.51979	4.5967	8.92192	11.9887	36.7983	9.58897	2310.27	24.3941	11.5471	ND	11.6096	4295.26	2329.29	6624.54
			SEM	3.14876	7.46276	1704.61	4.33317	3.20837	ND	0.94433	1.0287	1.8766	3.64236	4.89437	15.0228	3.91468	943.164	9.95883	4.71409	ND	4.73961
			n	6	6	6	6	6	ND	6	6	6	6	6	6	6	6	6	6	ND	6
Oldest leaf	RAC875	-N	Average	24.304	50.8758	3602.7	9.85453	10.8215	ND	0.679768	0.905619	1.48887	7.91466	8.99306	23.6079	5.07396	8343.1	14.5539	34.2081	ND	2.03739	3736.96	8351.25	12088.2
			SEM	9.92206	20.77	1470.8	4.0231	4.41787	ND	0.277514	0.369718	0.607828	3.23114	3.6714	9.63787	2.07144	3406.06	5.9416	13.9654	ND	0.831763
			n	6	6	6	6	6	ND	6	6	6	6	6	6	6	6	6	6	ND	6
Root	Mace	+N	Average	14.7146	38.4934	1885.14	13.6864	8.89807	65.2704	1.19627	1.33281	1.19393	12.1596	23.7611	7.94388	2.84895	187.372	2.24549	30.4197	12.2304	7.44343	2076.47	193.944	2270.41
			SEM	6.0072	15.7149	769.604	5.58744	3.63262	26.6465	0.488374	0.544118	0.487422	4.96415	9.70043	3.24308	1.16308	76.4944	0.916717	12.4188	4.99304	3.03877
			n	6	6	6	6	6	6	6	6	6	6	6	6	6	6	6	6	6	6
Root	Mace	-N	Average	11.141	11.7539	1563.44	11.0192	8.10139	0.719487	5.92922	7.29912	7.51693	10.227	12.0991	3.67498	7.14555	1046.11	0.488257	8.86787	1.49023	8.95051	1631.27	1074	2705.27
			SEM	4.54828	4.79849	638.272	4.49857	3.30738	0.293729	2.4206	2.97985	3.06877	4.17514	4.93943	1.5003	2.91716	427.071	0.19933	3.62029	0.608384	3.65403
			n	6	6	6	6	6	6	6	6	6	6	6	6	6	6	6	6	6	6
Root	RAC875	+N	Average	25.6104	58.982	1702.05	14.5412	22.1435	65.0951	0.93232	1.10983	1.13736	13.0343	24.9363	8.63928	2.54786	354.784	2.94848	44.6908	9.71182	6.55794	1933.4	360.511	2293.91
			SEM	10.4554	24.0793	694.858	5.93642	9.04005	26.575	0.380618	0.453085	0.464326	5.32122	10.1802	3.52697	1.04016	144.84	1.20371	18.2449	3.96483	2.67727
			n	6	6	6	6	6	6	6	6	6	6	6	6	6	6	6	6	6	6
Root	RAC875	-N	Average	11.4365	9.68566	1038.24	6.77614	5.48409	0.44546	3.42847	3.86709	4.12818	6.51422	7.68617	3.2311	4.67938	797.957	0.160005	7.17885	1.51487	6.01093	1088.67	814.06	1902.73
			SEM	4.66894	3.95415	423.859	2.76635	2.23887	0.181858	1.39967	1.57873	1.68532	2.65942	3.13787	1.31909	1.91035	325.764	0.0653219	2.93075	0.618444	2.45395
			n	6	6	6	6	6	6	6	6	6	6	6	6	6	6	6	6	6	6
